# Supplementary material for: Isoform-specific characterization of class I histone deacetylases and their therapeutic modulation in pulmonary hypertension
Source: Sci Rep. 2020 Jul 30;10:12864. doi: 10.1038/s41598-020-69737-x (PMC7393135; doi:10.1038/s41598-020-69737-x)
Supplement: Supplementary file 2 — Supplementary Table 1. [file 41598_2020_69737_MOESM2_ESM.xlsx]

## Sheet: RTPCR Primers
Table 1: List of RT-PCR Primers	Sequences
HDAC1_FW	GCGAGCAAGATGGCGCAGACG
HDAC1_RV	AGCATTGGCTTTGTGAGGGCGAT
HDAC2_FW	TGCGCATGTTACCTCATGCACCT
HDAC2_RV	GCTATCCGCTTGTCTGATGCTCGAA
HDAC3_FW	AAGCCATACCAGGCCTCCCAACA
HDAC3_RV	AGATGCGCCTGTGTAACGCG
HDAC8_FW	TGTGACTCCCTGGCCAAGATCCC
HDAC8_RV	TCATCGCCCTCTTGGCTGACCTT
B2M_FW	TGCTGTCTCCATGTTTGATGTATCT
B2M_RV	TCTCTGCTCCCCACCTCTAAGT
hHPRT_FW	TGACACTGGCAAAACAAT
hHPRT_RV	GGTCCTTTTCACCAGCAA
AGGF1_FW	TGGAGGAATGAAAACGCCGA
AGGF1_RV	ACATAGTTCCCCTGTGCTGC
BFAR_FW	ACTGCTGCTACGACATCCTG
BFAR_RV	TCCCATCTGCTGATTCGCTC
CCND1_FW	CGCGTACCCCGATGCCAA
CCND1_RV	TCGCAGACCTCCAGCATC
CCNG1_FW	CGAGTCCCCTCTCCTCGTAG
CCNG1_RV	ACCACAGACCTTTGGCTGAC
COL1A1_FW	ACATGTCTAGGGTCTAGACATGTTC
COL1A1_RV	ACCTTGCCGTTGTCGCAGAC
CPA4_FW	GGGCAAGAACGGAGCAGTAA
CPA4_RV	CGGCCGGTTTTCAAACGAAT
DCAF12_FW	TGGATCAGCGACACTATGGC
DCAF12_RV	ACACTGCTCCCAGTTCCTTG
SLC2A4_FW	CGTCGGGCTTCCAACAGATA
SLC2A4_RV	CCCAGCCACGTCTCATTGTA
KLF2_FW	TGAGTGAACCCATCCTGCCG
KLF2_RV	GTTCGGGGTAATAGAACGCAG
KLF4_FW	ATCTCGGCCAATTTGGGGTT
KLF4_FW	TTGACGCAGTGTCTTCTCCC
LEF1_FW	CCCGTGAAGAGCAGGCTAAA
LEF1_RV	GGACCTGTACCTGATGCAGA
LEF1-AS1_FW	CTTTGTGTGGCCTGGACTCT
LEF1-AS1_RV	CAAACTGCCATTTCCCTCGC
MYD88_FW	AGATCCGGCAACTGGAGACAC
MYD88_RV	TGCTGCTGCTTCAAGATATAC
MYLK_FW	TTCCGGGATTCCAAAGCCTG
MYLK_RV	CAGTGCAGCTGTATGTCCCA
NEDD4_FW	GTCAGTCTCTGGAATGGGTCG
NEDD4_RV	GGCTGCAAAGTGCAATCGTA
OXSR1_FW	CATTGCTACGATACTCCGAGAAGT
OXSR1_RV	CTGTTCCATAACTTCAGGTGCCAT
PRKD1_FW	TGTGAAGGGTGTGGTCTGAATTAC
PRKD1_RV	CGACCAATAAACGACTCTGATGGT
PTEN_FW	TGACCAATGGCTAAGTGAAGATG
PTEN_RV	CGCCTCTGACTGGGAATAGTTA
BBC3_FW	ACCTCAACGCACAGTACGAG
BBC3_RV	GTATGCTACATGGTGCAGAG
RARA_FW	CACAACTTCCCTGCTTTTCACC
RARA_RV	GCTGCTCTGGGTCTCAATGG
SRI sorcin_FW	GACACTGACAGGAGTGGAACAGTAG
SRI sorcin_RV	GGAAATTCACAACACCTTGCTGA
YAP1_FW	CGCTCTTCAACGCCGTCA
YAP1_RV	AGTACTGGCCTGTCGGGAGT
LEF1_ChIP_FW	GGCGCTGAAAAGCTACCC
LEF1_ChIP_RV	GGCAGCCAAGGAGAGCTA
