# Supplementary material for: Isoform-specific characterization of class I histone deacetylases and their therapeutic modulation in pulmonary hypertension
Source: Sci Rep. 2020 Jul 30;10:12864. doi: 10.1038/s41598-020-69737-x (PMC7393135; doi:10.1038/s41598-020-69737-x)
Supplement: Supplementary file 3 — Supplementary Table 2. [file 41598_2020_69737_MOESM3_ESM.xlsx]

## Sheet: Antibodies
Table 2: Antibodies used in Western Blot, Immunohisto/cytochemistry
Antibody/Material	Company	Catalog
HDAC1 (60 KDa)	Santacruz Biotechnology	sc-6298
HDAC2 (55 KDa)	Abcam	ab16032
HDAC3 (~48 KDa)	CST	7G6C5
HDAC8 (~43 KDa)	Signalchem	H90-63R-25
HDAC8 (~43 KDa)	Abgent	AT2342a
LEF1 (25-58 KDa)	Bethyl	A303-487A
HIF1 alpha (100-120KDa)	BD Biosciences	610958
β-Actin (42 KDa)	Sigma-Aldrich	A2228
GAPDH (6C5) (38 KDa)	Novus Biologicals	NB600-502
H3K9/K14ac (~17 KDa)	Sigma	SAB4800007
H3K4ac (~17 KDa)	Millipore	07-539
H3K27ac (~17 KDa)	Diagenode	C15410174
Anti-Histone H3, pan (~17 KDa)	Abcam	ab1791
Monoclonal ANTI-FLAG® M2 antibody	Sigma-Aldrich	F3165
Anti-Vimentin−Cy3	Sigma-Aldrich	C9080
Anti-vWF	Dako, Germany	IS527
Anti-Actin, α-Smooth Muscle-Cy3	Sigma-Aldrich	C6198
Collagen type I	Meridian Life sciences	T40777R
HRP conjugated anti-goat IgG	Santacruz Biotechnology
HRP conjugated anti-rabbit IgG	Sigma Aldrich
HRP conjugated anti-mouse IgG	Sigma Aldrich
Alexa Fluor® 488 Goat α-Rab IgG	Life Technologies/ Invitrogen
Alexa Fluor® 488 Goat α-Mus IgG	Life Technologies/ Invitrogen
Alexa Fluor® 488 Rab α-Goat IgG	Life Technologies/ Invitrogen
DAPI	Life Technologies/ Invitrogen
Normal Goat IgG	Life Technologies/ Invitrogen
Normal Rabbit IgG	Life Technologies/ Invitrogen
Normal Mouse IgG	Life Technologies/ Invitrogen
