# Supplementary material for: Isoform-specific characterization of class I histone deacetylases and their therapeutic modulation in pulmonary hypertension
Source: Sci Rep. 2020 Jul 30;10:12864. doi: 10.1038/s41598-020-69737-x (PMC7393135; doi:10.1038/s41598-020-69737-x)
Supplement: Supplementary file 4 — Supplementary Information 2. [file 41598_2020_69737_MOESM4_ESM.xlsx]

## Sheet: IPAH+siHDAC1_DEGs
IPAH PAAF+HDAC1 siRNA versus IPAH-PAAF+Scrambled
GENE_SYMBOL	logFC	P.Value	adj.P.Val
XLOC_011223	2.93714	3.43091e-06	3.51869e-05
NEDD4	1.07635	0.000166772	0.000216662
DIEXF	1.06044	1.50142e-05	5.54369e-05
XLOC_011835	0.957291	0.000178121	0.000216662
GDI1	-0.901105	0.000177258	0.000216662
C7orf42	-0.902695	9.92814e-05	0.000164328
BFAR	-0.915356	0.000185502	0.000216662
YRDC	-0.930858	9.13254e-05	0.000156558
C1orf198	-0.934804	4.79125e-05	0.000123552
DYM	-0.95082	5.84865e-05	0.000123552
AGPAT6	-0.958657	0.000137794	0.000200428
CCNT1	-1.02919	7.49993e-05	0.00013846
C6orf228	-1.04991	3.37779e-05	0.00011581
LOC93622	-1.076	6.43498e-05	0.000123552
SSR3	-1.08702	0.000186648	0.000216662
BAHD1	-1.08779	1.02757e-05	4.48394e-05
POLR2A	-1.09083	8.95323e-05	0.000156558
CYP2U1	-1.1198	0.000170483	0.000216662
RRP1B	-1.12695	0.000263303	0.000268905
LOC100505641	-1.13042	5.80164e-05	0.000123552
MINOS1	-1.13215	5.62051e-05	0.000123552
THSD4	-1.15197	0.000221165	0.000235909
CHMP3	-1.1763	0.000273177	0.000273177
SMPD1	-1.19001	0.000189579	0.000216662
INTS3	-1.2309	0.000131694	0.000199902
TMEM30A	-1.2516	5.37518e-05	0.000123552
RHOBTB1	-1.25362	6.08502e-05	0.000123552
SLC2A14	-1.25413	0.000174208	0.000216662
PLEKHB2	-1.26225	6.87754e-06	3.84306e-05
OR2A2	-1.26238	0.000163774	0.000216662
BNIP2	-1.35014	4.4577e-05	0.000123552
SDC4	-1.36442	4.39836e-06	3.51869e-05
MUTED	-1.36575	5.5748e-05	0.000123552
PAFAH1B2	-1.37645	4.79712e-05	0.000123552
C18orf19	-1.39249	0.000213538	0.000232951
CUEDC1	-1.39883	6.22857e-05	0.000123552
HDDC2	-1.40825	5.28716e-06	3.62548e-05
XLOC_006187	-1.41575	0.000243431	0.000254015
GYG1	-1.43588	9.49483e-07	2.27876e-05
SRI	-1.4474	0.000133268	0.000199902
LTBP1	-1.45586	1.28114e-05	5.12456e-05
YDJC	-1.46819	3.84499e-06	3.51869e-05
CBL	-1.50918	0.000113158	0.000181052
DCAF12	-1.63093	2.58457e-06	3.51869e-05
C12orf23	-1.73684	7.20574e-06	3.84306e-05
C19orf57	-1.78434	0.000195117	0.000217805
TMEM192	-2.1952	8.34956e-06	4.00779e-05
HDAC1	-2.51428	9.77767e-08	4.69328e-06

## Sheet: IPAH+siHDAC2_DEGs
IPAH PAAF+HDAC2 siRNA versus IPAH-PAAF+Scrambled
GENE_SYMBOL	logFC	P.Value	adj.P.Val
ITPRIPL1	1.36594	5.95381e-05	0.000134744
PELI1	1.12762	0.000304388	0.000353748
C9orf91	0.932137	0.000330651	0.000370789
C10orf137	0.90921	7.62425e-05	0.000159923
DIEXF	0.68562	0.000318106	0.000364761
AP1AR	0.668529	0.000398349	0.000418037
HIP1	-0.750539	0.000213151	0.000315482
SEPT7P2	-0.753053	0.000250053	0.000330839
RAB8B	-0.762583	0.000446059	0.000451307
STAU1	-0.865126	4.13829e-05	0.000112722
PDXDC1	-0.866043	7.3976e-05	0.000159049
SEPT8	-0.880644	0.000275572	0.000349119
MTPN	-0.881458	0.000191121	0.000293508
RBMS1	-0.889115	2.9835e-05	0.000111557
SERINC3	-0.924697	5.42183e-05	0.000129521
GNL3L	-0.926699	0.000125202	0.000219743
CLIP4	-0.931442	0.000297688	0.0003507
ATP2B4	-0.932398	0.000388823	0.000418037
C6orf228	-0.944109	4.1943e-05	0.000112722
NUFIP2	-0.949332	0.000436854	0.000447255
KIAA1826	-0.96416	3.77243e-05	0.000112722
XLOC_l2_002651	-0.968506	0.000150052	0.000253029
C9orf5	-0.969999	0.000425734	0.000441122
SLC2A3	-0.977917	0.000462227	0.000462227
MEX3C	-0.979586	0.000115974	0.000212209
(Hs.652334)	-0.99486	0.000227384	0.000323139
TCEAL8	-1.02872	1.71638e-05	8.68287e-05
LINC00294	-1.05572	0.000276279	0.000349119
POP7	-1.06576	0.000216435	0.000315482
LOC100507437	-1.06816	9.81401e-05	0.00019628
SLC2A14	-1.08189	0.000297612	0.0003507
C5orf41	-1.08456	0.000155552	0.00025726
DIP2B	-1.0879	3.55991e-05	0.000112722
EIF2S1	-1.09185	5.25455e-05	0.000129112
HEBP1	-1.09569	5.68625e-05	0.000132167
YAP1	-1.10124	1.62566e-05	8.68287e-05
NEDD4	-1.10931	6.4426e-05	0.000142068
FRA10AC1	-1.11797	0.000391805	0.000418037
LANCL1	-1.1207	0.000123599	0.000219743
SNORA11D	-1.16672	0.000287075	0.0003507
SNX4	-1.1669	2.66122e-05	0.000104029
ASPH	-1.18489	0.000103653	0.000198586
CPEB4	-1.18793	0.000208874	0.000315143
SKAP2	-1.19066	0.000109505	0.000204727
ARHGAP5	-1.19155	0.00014558	0.000250398
RAB22A	-1.19379	0.000229203	0.000323139
PTEN	-1.20219	9.15789e-06	6.84439e-05
IBTK	-1.21241	4.18435e-05	0.000112722
WBP5	-1.21405	1.14405e-05	7.02774e-05
GMFB	-1.22871	0.000103911	0.000198586
SMARCA2	-1.2302	0.000164824	0.000262498
PRKAR2A	-1.24095	0.000290205	0.0003507
SNORA63	-1.26243	2.30686e-05	9.91949e-05
SCARNA9	-1.27849	4.17225e-05	0.000112722
CTDSP1	-1.31366	7.17897e-06	6.84439e-05
PURA	-1.34513	1.0597e-05	7.01031e-05
C20orf177	-1.36303	3.17798e-05	0.000112722
ATP6V1G1	-1.36461	3.88464e-05	0.000112722
PPP2CA	-1.36701	5.16382e-05	0.000129112
RNFT1	-1.4195	0.000190684	0.000293508
ATAD1	-1.43395	2.30595e-06	2.83303e-05
(Hs.447456)	-1.46284	1.38349e-05	7.93201e-05
ETNK1	-1.46884	0.000331986	0.000370789
FRS2	-1.47884	0.000351135	0.000387149
CRADD	-1.49188	1.92753e-05	9.20932e-05
KRT19	-1.57872	4.6623e-05	0.000121502
FAM55C	-1.62908	2.12264e-05	9.60775e-05
SNORA36A	-1.64016	0.000280107	0.000349119
TMEM144	-1.65016	0.000273767	0.000349119
TMED5	-1.66281	2.12249e-06	2.83303e-05
MYD88	-1.67284	3.83928e-06	4.12722e-05
BOD1L	-1.70981	4.9019e-07	1.46788e-05
ZNF559	-1.73404	8.13482e-05	0.00016657
GNB4	-1.7354	1.91875e-06	2.83303e-05
ZNF271	-1.75318	9.21853e-06	6.84439e-05
AGGF1	-1.75656	0.000243717	0.000327495
SCML1	-1.76404	0.000242799	0.000327495
TYW3	-1.79004	0.000398593	0.000418037
MESDC2	-1.81601	0.000161764	0.000262485
XLOC_000495	-2.01187	3.95906e-05	0.000112722
BVES	-2.07935	2.52024e-05	0.00010321
LRRC58	-2.21332	0.000239767	0.000327495
CNOT10	-2.39416	1.18712e-06	2.55231e-05
ZDHHC20	-2.78707	9.55031e-06	6.84439e-05
RPS6KA3	-2.87731	3.85332e-07	1.46788e-05
HDAC2	-3.61752	5.12052e-07	1.46788e-05

## Sheet: IPAH+siHDAC8_DEGs
IPAH PAAF+HDAC8 siRNA versus IPAH-PAAF+Scrambled
GENE_SYMBOL	logFC	P.Value	adj.P.Val
LSAMP-AS3	2.15515	9.69729e-06	7.75769e-05
LOC100506668	1.93137	0.000703209	0.000725309
KLF2	1.74235	0.000458137	0.000576073
ANKRD1	1.54792	0.000400125	0.000539358
SEMA7A	1.51667	0.000156936	0.000349664
DENND5B	1.41496	0.000360887	0.000514297
LCOR	1.34374	0.000172692	0.000365531
GABBR1	1.23623	0.000257737	0.000467609
TMEM2	1.14236	0.000179146	0.000372976
RNF38	1.07845	0.000191279	0.00037957
DICER1	1.06342	0.000507208	0.000602428
PPPDE1	1.06069	6.95194e-05	0.000228536
CPA4	1.00473	0.000108914	0.0002943
LOC400236	1.0025	0.000519803	0.00061125
C20orf177	0.942235	0.000704882	0.000725309
SLC27A1	0.919183	0.000186592	0.000376146
INPP5A	0.899834	0.000235054	0.000438998
RNASEL	0.835548	0.000343137	0.000514297
C1orf198	0.824548	7.33206e-05	0.000228536
SUPT3H	0.80391	0.000409861	0.000542213
DIEXF	0.755347	0.000150682	0.000341724
MRPL19	-0.601179	0.000711238	0.000725309
MGEA5	-0.641038	0.000475199	0.000591669
PSMD4	-0.647128	0.000360955	0.000514297
PDXDC1	-0.657928	0.000713887	0.000725309
RSAD1	-0.675463	0.000734993	0.000739292
UBE2W	-0.682432	0.000664154	0.000719687
PTDSS1	-0.683002	0.000392105	0.000539358
KCTD5	-0.689758	0.000289368	0.000489997
LEPROTL1	-0.745703	0.000297677	0.00049003
ANKRD52	-0.757301	0.000591908	0.000677228
UBE2N	-0.763286	0.000507558	0.000602428
DMXL1	-0.775702	0.000739292	0.000739292
LHFP	-0.778842	0.000223534	0.000430135
PCNP	-0.793476	0.00013449	0.000328467
PJA1	-0.808978	7.69555e-05	0.000228536
MRPS10	-0.816028	0.000364462	0.000514297
NCBP2	-0.817076	0.00016034	0.000351089
MAGEH1	-0.825715	0.00049814	0.000602428
ERLEC1	-0.830046	0.000140411	0.000336455
AIDA	-0.836255	7.7299e-05	0.000228536
BIVM	-0.839625	0.000300735	0.00049003
EAF1	-0.861815	0.000401586	0.000539358
CYP2U1	-0.866855	0.00070352	0.000725309
ZNF24	-0.867716	6.45995e-05	0.000228536
TMED10	-0.867906	4.59095e-05	0.00019435
(Hs.643526)	-0.878393	0.000121813	0.000309404
HIP1	-0.878726	5.87165e-05	0.000219323
NPHP3	-0.882427	0.000629123	0.000700865
NUP160	-0.883489	0.000288437	0.000489997
FBXO28	-0.885512	0.000350644	0.000514297
TANK	-0.894873	0.00032732	0.000506947
BMI1	-0.902981	0.000103734	0.000286396
PWP1	-0.907811	7.17958e-05	0.000228536
TGOLN2	-0.912727	7.13026e-05	0.000228536
C10orf114	-0.919668	3.68644e-05	0.000168024
CS	-0.934343	0.000320537	0.00050257
IL6ST	-0.942822	0.000358402	0.000514297
SMCR7L	-0.944772	4.77024e-05	0.000195426
SEPT7P2	-0.945765	3.76229e-05	0.000168024
MARK2	-0.952691	0.000250398	0.000460878
PRAP1	-0.965967	0.000415731	0.000544308
ITGB1	-0.978632	0.000120739	0.000309404
FCHO2	-1.02229	7.91779e-05	0.000228536
XLOC_l2_002651	-1.02309	9.87478e-05	0.000278688
LYSMD2	-1.02475	7.74544e-05	0.000228536
RABGEF1	-1.02513	7.1853e-06	7.60444e-05
XLOC_009898	-1.0339	0.000597876	0.000677949
LOC100653021	-1.03856	0.000308681	0.00049003
C1orf9	-1.04263	0.000283521	0.000489997
RAB28	-1.04775	0.000186381	0.000376146
MDM2	-1.07411	9.61422e-06	7.75769e-05
MDM1	-1.0759	0.000673424	0.000719687
FOXD4	-1.09472	0.000672205	0.000719687
GLUD1	-1.10364	1.42111e-05	0.000100268
USP45	-1.13737	0.000305388	0.00049003
SLK	-1.14486	0.000432566	0.000560571
TRAPPC1	-1.19869	1.9788e-05	0.000109264
TROVE2	-1.20177	3.1282e-05	0.000158913
STEAP2	-1.20247	0.000672835	0.000719687
PTPN14	-1.21481	0.000147036	0.00033952
UBE2E3	-1.22551	4.58948e-06	5.94992e-05
TMEM47	-1.23658	0.00019717	0.00038524
DLAT	-1.25887	0.000273447	0.000489123
RAB12	-1.26472	0.000163262	0.000351428
UBE2E4P	-1.26764	0.000288154	0.000489997
CMTM7	-1.28765	2.59722e-05	0.000137436
ALCAM	-1.28885	0.000144535	0.00033952
XLOC_002588	-1.32245	0.000454587	0.000576073
PAFAH1B2	-1.3256	3.39261e-05	0.000165716
OXSR1	-1.32806	0.000394171	0.000539358
C11orf57	-1.3468	0.000114997	0.000304263
ARFGEF2	-1.36203	9.77347e-06	7.75769e-05
UHMK1	-1.36676	0.000362832	0.000514297
POM121	-1.37303	1.91804e-05	0.000109264
SUCLG2	-1.38994	1.99299e-06	5.30708e-05
YES1	-1.4015	1.57714e-05	0.000105419
KIAA1826	-1.41305	1.08852e-06	4.60809e-05
DPYD	-1.42137	0.000231846	0.000438998
(Hs.647667)	-1.4376	0.000447901	0.00057458
ECE2	-1.47289	0.000124441	0.000309882
KLF4	-1.55018	0.000333424	0.000510178
EIF2AK3	-1.551	0.000674353	0.000719687
CASD1	-1.55774	7.53561e-05	0.000228536
PNRC2	-1.56072	3.83677e-05	0.000168024
XLOC_012571	-1.57577	0.00058192	0.000671853
SLC25A43	-1.60568	1.96256e-05	0.000109264
ACSL4	-1.61287	4.82763e-06	5.94992e-05
GMFB	-1.61606	9.40328e-06	7.75769e-05
POLR3G	-1.62246	3.30928e-06	5.94992e-05
AGGF1	-1.65742	0.000403457	0.000539358
(Hs.685200)	-1.66291	0.000485654	0.000598816
CBX6	-1.66882	2.0894e-06	5.30708e-05
CDAN1	-1.73308	0.00030529	0.00049003
XLOC_008802	-1.74076	0.000609946	0.000685514
FKBP5	-1.74103	1.66497e-05	0.000105725
SARNP	-1.75978	5.58774e-07	4.60809e-05
XLOC_l2_009182	-1.80501	0.000546532	0.000636785
PLSCR4	-1.82953	0.000691758	0.000725309
TNXB	-1.98171	2.7162e-06	5.74928e-05
ZYG11B	-1.98877	4.95083e-05	0.000196486
SRD5A3	-1.99924	1.2216e-05	9.12605e-05
CCNG1	-2.02041	9.23759e-07	4.60809e-05
LRRC58	-2.0252	0.000504375	0.000602428
C7orf73	-2.15907	5.60551e-05	0.000215727
HDAC8	-2.21299	5.15347e-06	5.94992e-05
CENPQ	-2.32419	4.37116e-06	5.94992e-05

## Sheet: Heatmap_Figure 4F
Gene	IPAH_Donor	siHDAC1	siHDAC2	siHDAC8
TNXB	4.55087			-1.98171
TMEM47	2.66613			-1.23658
HIP1	2.42661		-0.750539	-0.878726
ATP2B4	2.30629		-0.932398
KLF4	1.7011			-1.55018
SLC25A43	1.49078			-1.60568
POLR3G	1.36285			-1.62246
CPA4	1.24688			1.00473
ZNF559	1.21683		-1.73404
SEMA7A	1.14708			1.51667
LYSMD2	1.11556			-1.02475
CYP2U1	1.07859	-1.1198		-0.866855
STEAP2	1.05371			-1.20247
SNORA36A	0.910992		-1.64016
SDC4	0.904097	-1.36442
SKAP2	0.896254		-1.19066
MRPS10	0.851284			-0.816028
UHMK1	0.771037			-1.36676
HEBP1	0.736442		-1.09569
PURA	0.713615		-1.34513
RABGEF1	0.697293			-1.02513
NCBP2	0.684447			-0.817076
YAP1	0.680105		-1.10124
OR2A2	0.6519	-1.26238
GYG1	0.646186	-1.43588
PRAP1	0.639678			-0.965967
IL6ST	0.622642			-0.942822
FKBP5	-0.635729			-1.74103
LCOR	-0.64294			1.34374
RBMS1	-0.707643		-0.889115
CMTM7	-0.717971			-1.28765
DICER1	-0.730758			1.06342
WBP5	-0.841654		-1.21405
FOXD4	-0.872279			-1.09472
PPPDE1	-0.946298			1.06069
RHOBTB1	-0.965922	-1.25362
CPEB4	-1.05548		-1.18793
THSD4	-1.07546	-1.15197
GABBR1	-1.08396			1.23623
CENPQ	-1.10425			-2.32419
TMEM2	-1.24772			1.14236
KLF2	-1.41679			1.74235
YES1	-2.05043			-1.4015
DENND5B	-2.07168			1.41496
KRT19	-2.31558		-1.57872
ITPRIPL1	-2.44921		1.36594
PELI1	-2.55927		1.12762
ANKRD1	-4.78841			1.54792

## Sheet: Heatmap_Figure 5F
Gene	IPAH-Donor (log2FC)	IPAH+siRNA (log2FC)	SAHA10 (ddCt)	VPA10 (ddCt)	CAY10 (ddCt)	CAY50 (ddCt)	ROMI500 (ddCt)	PCI50 (ddCt)
BFAR		-0.92	-0.96	-0.23	-0.67	-0.78	-1.13	0.2
DCAF12		-1.63	-0.43	0.06	-0.26	-0.26	-0.35	0.27
NEDD4		-1.11	-2.27	-0.76	-2.31	-1.27	-1.01	0.13
SRI		-1.45	-1.64	-0.61	-1.36	-1.1	-1.4	0.38
MYD88		-1.67	-1.64	-1.26	-1.68	-1.15	-1.18	0.52
PTEN		-1.2	0.56	0.64	0.45	-0.07	-0.37	0.42
LEF1	2.75	1.16	2.99	0.8	2.78	2.98	4.22	0.24
AGGF1		-1.76	0.15	0.5	0.2	-0.68	-1.02	-0.14
KLF4	1.7	-1.55	0.23	0.61	0.22	1.28	1.28	0.07
CCNG1		-2.02	-1.46	-0.94	-1.33	-2.1	-2.32	0.33
CPA4	1.25	1	2.67	4.13	2.69	4.99	5.51	0.04
RARA	-1	1.15	0.55	-0.26	0.19	0.48	0.18	-0.62
KLF2	-1.42	1.74	1.76	5.17	1.82	2.31	3.28	-0.06
OXSR1		-1.33	-0.77	0.2	-1.05	-0.48	-0.2	0.49
CCND1			-1.65	-1.39	-1.86	-1.45	-1.77	0.12
BBC3			0.03	0.41	0.12	1.55	1.61	0.58
COL1A1			-0.45	-1.35	-0.68	-1.11	-1.65	-0.15
PRKD1			-1.14	-0.45	-1.13	-1.66	-2.44	-0.07
MYLK	3.38		-1.87	-1.13	-1.82	-2.31	-2.92	0.04
SLC2A4			6.13	6.43	6.02	7.17	6.99	0.95
