# Supplementary material for: Isoform-specific characterization of class I histone deacetylases and their therapeutic modulation in pulmonary hypertension
Source: Sci Rep. 2020 Jul 30;10:12864. doi: 10.1038/s41598-020-69737-x (PMC7393135; doi:10.1038/s41598-020-69737-x)
Supplement: Supplementary file 5 — Supplementary Information 3. [file 41598_2020_69737_MOESM5_ESM.xlsx]

## Sheet: Gene Ontology_siHDAC1
Rank	GO Terms (Biological Process)	(-LOG2(p-value))
1	modulation by host of viral transcription (GO:0043921)	14.7441
2	positive regulation by host of viral transcription (GO:0043923)	10.3815
3	corticosteroid receptor signaling pathway (GO:0031958)	6.12628
4	maintenance of protein location in extracellular region (GO:0071694)	6.12628
5	endosome to lysosome transport via multivesicular body sorting pathway (GO:0032510)	6.12628
6	regulation of extracellular exosome assembly (GO:1903551)	6.12628
7	negative regulation of protein targeting to membrane (GO:0090315)	6.12628
8	polyphosphate metabolic process (GO:0006797)	6.12628
9	pyrimidine deoxyribonucleotide biosynthetic process (GO:0009221)	6.12628
10	glucocorticoid receptor signaling pathway (GO:0042921)	6.12628
11	positive regulation of viral transcription (GO:0050434)	12.9124
12	regulation of high voltage-gated calcium channel activity (GO:1901841)	5.90558
13	progesterone receptor signaling pathway (GO:0050847)	5.90558
14	negative regulation of heart rate (GO:0010459)	5.90558
15	regulation of relaxation of muscle (GO:1901077)	5.90558
16	sequestering of extracellular ligand from receptor (GO:0035581)	5.90558
17	regulation of cytoplasmic transport (GO:1903649)	5.71462
18	histone H4 deacetylation (GO:0070933)	5.71462
19	protein localization to endosome (GO:0036010)	5.71462
20	negative regulation of mRNA polyadenylation (GO:1900364)	5.71462
21	heterochromatin assembly (GO:0031507)	5.71462
22	regulation of cell communication by electrical coupling involved in cardiac conduction (GO:1901844)	5.54639
23	omega-hydroxylase P450 pathway (GO:0097267)	5.54639
24	negative regulation of vascular endothelial growth factor receptor signaling pathway (GO:0030948)	5.54639
25	regulation of muscle system process (GO:0090257)	5.54639
26	heterochromatin organization (GO:0070828)	5.54639
27	sphingomyelin metabolic process (GO:0006684)	5.54639
28	positive regulation of phosphorylation of RNA polymerase II C-terminal domain (GO:1901409)	5.54639
29	negative regulation of mRNA 3'-end processing (GO:0031441)	5.54639
30	negative regulation of sodium ion transmembrane transport (GO:1902306)	5.39608
31	positive regulation of protein exit from endoplasmic reticulum (GO:0070863)	5.39608
32	negative regulation of endoplasmic reticulum unfolded protein response (GO:1900102)	5.39608
33	negative regulation of sodium ion transmembrane transporter activity (GO:2000650)	5.39608
34	regulation of actin filament-based movement (GO:1903115)	5.39608
35	regulation of protein exit from endoplasmic reticulum (GO:0070861)	5.39608
36	negative regulation of receptor activity (GO:2000272)	8.5479
37	drug transmembrane transport (GO:0006855)	5.26026
38	negative regulation of ryanodine-sensitive calcium-release channel activity (GO:0060315)	5.26026
39	regulation of phosphorylation of RNA polymerase II C-terminal domain (GO:1901407)	5.26026
40	regulation of receptor biosynthetic process (GO:0010869)	5.26026
41	negative regulation of heart contraction (GO:0045822)	5.26026
42	sphingolipid catabolic process (GO:0030149)	5.26026
43	regulation of symbiosis, encompassing mutualism through parasitism (GO:0043903)	5.26026
44	positive regulation of receptor biosynthetic process (GO:0010870)	5.26026
45	regulation of mRNA polyadenylation (GO:1900363)	5.26026
46	methylation-dependent chromatin silencing (GO:0006346)	5.26026
47	negative regulation of release of sequestered calcium ion into cytosol (GO:0051280)	5.26026
48	snRNA transcription from RNA polymerase II promoter (GO:0042795)	10.6224
49	snRNA transcription (GO:0009301)	10.6224
50	protein K63-linked ubiquitination (GO:0070534)	8.13373
51	regulation of IRE1-mediated unfolded protein response (GO:1903894)	5.13642
52	regulation of cell communication by electrical coupling (GO:0010649)	5.13642
53	entry of bacterium into host cell (GO:0035635)	5.13642
54	negative regulation of androgen receptor signaling pathway (GO:0060766)	5.13642
55	histone H3 deacetylation (GO:0070932)	5.13642
56	negative regulation by host of viral transcription (GO:0043922)	5.13642
57	regulation of viral transcription (GO:0046782)	7.91238
58	negative regulation of viral release from host cell (GO:1902187)	5.02263
59	negative regulation of epidermal growth factor-activated receptor activity (GO:0007175)	5.02263
60	multivesicular body sorting pathway (GO:0071985)	5.02263
61	interleukin-6-mediated signaling pathway (GO:0070102)	4.91741
62	regulation of nucleocytoplasmic transport (GO:0046822)	4.91741
63	establishment or maintenance of actin cytoskeleton polarity (GO:0030950)	4.91741
64	regulation of synapse organization (GO:0050807)	4.91741
65	positive regulation of viral process (GO:0048524)	7.64282
66	positive regulation of exosomal secretion (GO:1903543)	4.81956
67	positive regulation of viral release from host cell (GO:1902188)	4.81956
68	cellular response to virus (GO:0098586)	4.81956
69	embryonic digit morphogenesis (GO:0042733)	4.72814
70	odontogenesis of dentin-containing tooth (GO:0042475)	4.72814
71	regulation of exosomal secretion (GO:1903541)	4.72814
72	protein deacylation (GO:0035601)	4.72814
73	phospholipid catabolic process (GO:0009395)	4.64236
74	regulation of early endosome to late endosome transport (GO:2000641)	4.64236
75	positive regulation of phosphatidylinositol 3-kinase signaling (GO:0014068)	7.11994
76	regulation of RNA splicing (GO:0043484)	7.01644
77	glycogen biosynthetic process (GO:0005978)	4.56159
78	glucan catabolic process (GO:0009251)	4.56159
79	regulation of viral process (GO:0050792)	4.56159
80	ubiquitin-dependent protein catabolic process via the multivesicular body sorting pathway (GO:0043162)	4.56159
81	snRNA metabolic process (GO:0016073)	4.56159
82	glucan biosynthetic process (GO:0009250)	4.56159
83	glycogen catabolic process (GO:0005980)	4.56159
84	negative regulation of calcium-mediated signaling (GO:0050849)	4.56159
85	drug transport (GO:0015893)	4.48527
86	cellular polysaccharide catabolic process (GO:0044247)	4.48527
87	protein targeting to lysosome (GO:0006622)	4.48527
88	negative regulation of intracellular protein transport (GO:0090317)	4.41295
89	covalent chromatin modification (GO:0016569)	4.41295
90	viral budding via host ESCRT complex (GO:0039702)	4.41295
91	negative regulation of ion transport (GO:0043271)	4.41295
92	neuromuscular junction development (GO:0007528)	4.41295
93	regulation of transport (GO:0051049)	4.41295
94	negative regulation of protein tyrosine kinase activity (GO:0061099)	4.34425
95	phospholipid translocation (GO:0045332)	4.34425
96	negative regulation of ion transmembrane transporter activity (GO:0032413)	4.34425
97	modification-dependent protein catabolic process (GO:0019941)	7.73158
98	fibroblast growth factor receptor signaling pathway (GO:0008543)	6.0509
99	regulation of phosphatidylinositol 3-kinase signaling (GO:0014066)	5.98176
100	cellular response to fibroblast growth factor stimulus (GO:0044344)	5.5443
101	transcription elongation from RNA polymerase II promoter (GO:0006368)	5.51579
102	DNA-templated transcription, elongation (GO:0006354)	5.1722
103	regulation of macroautophagy (GO:0016241)	4.98249
104	chromatin remodeling (GO:0006338)	4.98249
105	ncRNA processing (GO:0034470)	5.86544
106	regulation of small GTPase mediated signal transduction (GO:0051056)	4.4898
107	negative regulation of programmed cell death (GO:0043069)	5.93117
108	negative regulation of apoptotic process (GO:0043066)	5.12228
109	ubiquitin-dependent protein catabolic process (GO:0006511)	4.36923
110	regulation of apoptotic process (GO:0042981)	4.47704

## Sheet: Gene Ontology_siHDAC2
Rank	GO Terms (Biological Process)	(-LOG2(p-value))
1	progesterone receptor signaling pathway (GO:0050847)	11.3676
2	cellular response to oxygen levels (GO:0071453)	10.5981
3	regulation of cAMP-dependent protein kinase activity (GO:2000479)	9.49876
4	regulation of receptor recycling (GO:0001919)	8.71281
5	response to lead ion (GO:0010288)	5.29182
6	peroxisomal membrane transport (GO:0015919)	5.29182
7	regulation of wound healing, spreading of epidermal cells (GO:1903689)	5.29182
8	corticosteroid receptor signaling pathway (GO:0031958)	5.29182
9	transmembrane receptor protein tyrosine phosphatase signaling pathway (GO:0007185)	5.29182
10	positive regulation of intracellular estrogen receptor signaling pathway (GO:0033148)	5.29182
11	negative regulation of dendritic spine development (GO:0061000)	5.29182
12	negative regulation of cytoplasmic translation (GO:2000766)	5.29182
13	negative regulation of translation in response to stress (GO:0032055)	5.29182
14	regulation of translational initiation in response to stress (GO:0043558)	5.29182
15	negative regulation of cell size (GO:0045792)	5.29182
16	prepulse inhibition (GO:0060134)	5.29182
17	positive regulation of extrinsic apoptotic signaling pathway via death domain receptors (GO:1902043)	5.29182
18	glucocorticoid receptor signaling pathway (GO:0042921)	5.29182
19	regulation of cardiac muscle hypertrophy in response to stress (GO:1903242)	5.29182
20	regulation of interleukin-23 production (GO:0032667)	5.07249
21	inositol phosphate dephosphorylation (GO:0046855)	5.07249
22	negative regulation of nitric oxide biosynthetic process (GO:0045019)	5.07249
23	negative regulation of dendrite morphogenesis (GO:0050774)	5.07249
24	central nervous system neuron axonogenesis (GO:0021955)	5.07249
25	negative regulation of nitric oxide metabolic process (GO:1904406)	5.07249
26	regulation of microtubule binding (GO:1904526)	5.07249
27	regulation by virus of viral protein levels in host cell (GO:0046719)	5.07249
28	negative regulation of cardiocyte differentiation (GO:1905208)	5.07249
29	postsynaptic density assembly (GO:0097107)	5.07249
30	response to increased oxygen levels (GO:0036296)	5.07249
31	phosphorylated carbohydrate dephosphorylation (GO:0046838)	5.07249
32	negative regulation of cardiac muscle tissue development (GO:0055026)	5.07249
33	positive regulation of mast cell degranulation (GO:0043306)	5.07249
34	negative regulation of cardiac muscle cell differentiation (GO:2000726)	5.07249
35	negative regulation of cyclin-dependent protein serine/threonine kinase activity involved in G1/S transition of mitotic cell cycle (GO:0031658)	5.07249
36	regulation of cell size (GO:0008361)	7.84141
37	positive regulation of protein homodimerization activity (GO:0090073)	4.8829
38	central nervous system myelination (GO:0022010)	4.8829
39	calcium ion import across plasma membrane (GO:0098703)	4.8829
40	response to epinephrine (GO:0071871)	4.8829
41	myelin maintenance (GO:0043217)	4.8829
42	regulation of MHC class II biosynthetic process (GO:0045346)	4.8829
43	negative regulation of monooxygenase activity (GO:0032769)	4.8829
44	regulation of muscle organ development (GO:0048634)	4.8829
45	cellular response to epinephrine stimulus (GO:0071872)	4.8829
46	regulation of keratinocyte migration (GO:0051547)	4.8829
47	negative regulation of cAMP-dependent protein kinase activity (GO:2000480)	4.8829
48	histone H4 deacetylation (GO:0070933)	4.8829
49	calcium ion import into cytosol (GO:1902656)	4.8829
50	excitatory synapse assembly (GO:1904861)	4.8829
51	inositol phosphate catabolic process (GO:0071545)	4.8829
52	negative regulation of epithelial to mesenchymal transition (GO:0010719)	7.60362
53	negative regulation of synaptic transmission (GO:0050805)	7.38515
54	positive regulation of cytokine production involved in inflammatory response (GO:1900017)	4.71603
55	regulation of striated muscle tissue development (GO:0016202)	4.71603
56	central nervous system neuron development (GO:0021954)	4.71603
57	negative regulation of protein sumoylation (GO:0033234)	4.71603
58	regulation of organ growth (GO:0046620)	4.71603
59	L-ascorbic acid metabolic process (GO:0019852)	4.71603
60	negative regulation of vascular endothelial growth factor receptor signaling pathway (GO:0030948)	4.71603
61	postsynaptic density organization (GO:0097106)	4.71603
62	negative regulation of phosphatidylinositol 3-kinase signaling (GO:0014067)	4.71603
63	negative regulation of synaptic transmission, glutamatergic (GO:0051967)	4.71603
64	ionotropic glutamate receptor signaling pathway (GO:0035235)	4.71603
65	negative regulation of tyrosine phosphorylation of STAT protein (GO:0042532)	4.71603
66	regulation of platelet-derived growth factor receptor-beta signaling pathway (GO:2000586)	4.71603
67	negative regulation of cell morphogenesis involved in differentiation (GO:0010771)	7.08764
68	peptidyl-serine dephosphorylation (GO:0070262)	4.56707
69	neurotransmitter receptor transport (GO:0099637)	4.56707
70	negative regulation of sodium ion transmembrane transport (GO:1902306)	4.56707
71	presynaptic membrane assembly (GO:0097105)	4.56707
72	mitotic nuclear envelope reassembly (GO:0007084)	4.56707
73	positive regulation of receptor recycling (GO:0001921)	4.56707
74	negative regulation of sodium ion transmembrane transporter activity (GO:2000650)	4.56707
75	regulation of cytoplasmic translation (GO:2000765)	4.56707
76	RNA phosphodiester bond hydrolysis, endonucleolytic (GO:0090502)	4.56707
77	positive regulation of intracellular steroid hormone receptor signaling pathway (GO:0033145)	4.56707
78	cellular response to glucagon stimulus (GO:0071377)	6.90633
79	negative regulation of protein modification process (GO:0031400)	8.62624
80	negative regulation of morphogenesis of an epithelium (GO:1905331)	4.43262
81	phosphatidylinositol dephosphorylation (GO:0046856)	4.43262
82	L-serine metabolic process (GO:0006563)	4.43262
83	regulation of cardiac muscle cell differentiation (GO:2000725)	4.43262
84	positive regulation of protein localization to chromosome, telomeric region (GO:1904816)	4.43262
85	regulation of receptor biosynthetic process (GO:0010869)	4.43262
86	presynaptic membrane organization (GO:0097090)	4.43262
87	Golgi ribbon formation (GO:0090161)	4.43262
88	negative regulation of cardiac muscle hypertrophy (GO:0010614)	4.43262
89	positive regulation of receptor biosynthetic process (GO:0010870)	4.43262
90	cellular response to increased oxygen levels (GO:0036295)	4.43262
91	brain morphogenesis (GO:0048854)	4.43262
92	regulation of actin filament depolymerization (GO:0030834)	4.43262
93	epithelial cell-cell adhesion (GO:0090136)	4.43262
94	response to glucagon (GO:0033762)	6.73668
95	regulation of sodium ion transport (GO:0002028)	6.6558
96	calcium ion transmembrane import into cytosol (GO:0097553)	6.57734
97	positive regulation of receptor-mediated endocytosis (GO:0048260)	6.21706
98	negative regulation of translation (GO:0017148)	7.27084
99	pattern recognition receptor signaling pathway (GO:0002221)	5.78493
100	cellular response to mechanical stimulus (GO:0071260)	5.78493
101	positive regulation of cellular metabolic process (GO:0031325)	7.09399
102	negative regulation of neuron projection development (GO:0010977)	5.62015
103	positive regulation of proteolysis (GO:0045862)	5.56755
104	cellular response to peptide hormone stimulus (GO:0071375)	6.39233
105	positive regulation of protein binding (GO:0032092)	5.18269
106	protein targeting to membrane (GO:0006612)	5.13856
107	DNA damage response, signal transduction by p53 class mediator resulting in cell cycle arrest (GO:0006977)	5.09523
108	signal transduction involved in mitotic G1 DNA damage checkpoint (GO:0072431)	5.05265
109	regulation of proteolysis (GO:0030162)	5.05265
110	cellular response to light stimulus (GO:0071482)	4.92926
111	intracellular steroid hormone receptor signaling pathway (GO:0030518)	4.92926
112	regulation of cardiac conduction (GO:1903779)	4.8895
113	cellular response to UV (GO:0034644)	4.8895
114	dephosphorylation (GO:0016311)	5.931
115	regulation of epithelial to mesenchymal transition (GO:0010717)	4.85039
116	protein dephosphorylation (GO:0006470)	5.90036
117	Rab protein signal transduction (GO:0032482)	4.77406
118	positive regulation of NF-kappaB transcription factor activity (GO:0051092)	5.81008
119	positive regulation of growth (GO:0045927)	4.73679
120	response to metal ion (GO:0010038)	4.7001
121	regulation of cell growth (GO:0001558)	6.49592
122	positive regulation of inflammatory response (GO:0050729)	4.66398
123	negative regulation of phosphorylation (GO:0042326)	4.59336
124	negative regulation of cellular amide metabolic process (GO:0034249)	4.59336
125	regulation of translation (GO:0006417)	6.21447
126	positive regulation of sequence-specific DNA binding transcription factor activity (GO:0051091)	6.16942
127	activation of cysteine-type endopeptidase activity involved in apoptotic process (GO:0006919)	4.45824
128	regulation of phosphatidylinositol 3-kinase signaling (GO:0014066)	4.42566
129	regulation of protein serine/threonine kinase activity (GO:0071900)	4.42566
130	DNA damage response, signal transduction by p53 class mediator (GO:0030330)	4.36185
131	positive regulation of cell cycle arrest (GO:0071158)	4.36185
132	protein transport (GO:0015031)	6.23511
133	regulation of protein kinase B signaling (GO:0051896)	4.90992
134	positive regulation of macromolecule metabolic process (GO:0010604)	5.00054

## Sheet: Gene Ontology_siHDAC8
Rank	GO Terms (Biological Process)	(-LOG2(p-value))
1	cellular response to laminar fluid shear stress (GO:0071499)	10.2472
2	regulation of sprouting angiogenesis (GO:1903670)	12.1183
3	response to laminar fluid shear stress (GO:0034616)	9.16568
4	cellular response to fluid shear stress (GO:0071498)	8.62513
5	regulation of catabolic process (GO:0009894)	8.62513
6	chromatin assembly or disassembly (GO:0006333)	8.39012
7	clathrin coat assembly (GO:0048268)	8.17372
8	regulation of nucleocytoplasmic transport (GO:0046822)	8.17372
9	regulation of protein homodimerization activity (GO:0043496)	7.78659
10	regulation of ubiquitin-protein transferase activity (GO:0051438)	9.98471
11	positive regulation of nitrogen compound metabolic process (GO:0051173)	7.612
12	regulation of myelination (GO:0031641)	7.612
13	positive regulation of nucleobase-containing compound transport (GO:0032241)	4.73679
14	positive regulation of adaptive immune response (GO:0002821)	4.73679
15	succinyl-CoA metabolic process (GO:0006104)	4.73679
16	mesodermal cell fate commitment (GO:0001710)	4.73679
17	negative regulation of translation in response to stress (GO:0032055)	4.73679
18	COPI coating of Golgi vesicle (GO:0048205)	4.73679
19	regulation of translational initiation in response to stress (GO:0043558)	4.73679
20	regulation of intrinsic apoptotic signaling pathway by p53 class mediator (GO:1902253)	4.73679
21	determination of liver left/right asymmetry (GO:0071910)	4.73679
22	positive regulation of myelination (GO:0031643)	4.73679
23	Golgi transport vesicle coating (GO:0048200)	4.73679
24	negative regulation of neurological system process (GO:0031645)	4.73679
25	retinal ganglion cell axon guidance (GO:0031290)	4.73679
26	negative regulation of phospholipid metabolic process (GO:1903726)	4.73679
27	iron ion import across plasma membrane (GO:0098711)	4.73679
28	COPI-coated vesicle budding (GO:0035964)	4.73679
29	cellular response to cold (GO:0070417)	4.73679
30	chondrocyte development (GO:0002063)	4.73679
31	negative regulation of glial cell proliferation (GO:0060253)	4.73679
32	glutamate catabolic process (GO:0006538)	4.73679
33	deadenylation-independent decapping of nuclear-transcribed mRNA (GO:0031087)	4.73679
34	positive regulation of myeloid leukocyte cytokine production involved in immune response (GO:0061081)	4.73679
35	positive regulation of RNA export from nucleus (GO:0046833)	4.73679
36	protein K63-linked ubiquitination (GO:0070534)	9.23512
37	inositol phosphate dephosphorylation (GO:0046855)	4.51892
38	cardiac atrium development (GO:0003230)	4.51892
39	dolichyl diphosphate biosynthetic process (GO:0006489)	4.51892
40	response to misfolded protein (GO:0051788)	4.51892
41	elastic fiber assembly (GO:0048251)	4.51892
42	pri-miRNA transcription from RNA polymerase II promoter (GO:0061614)	4.51892
43	death-inducing signaling complex assembly (GO:0071550)	4.51892
44	dolichyl diphosphate metabolic process (GO:0046465)	4.51892
45	miRNA loading onto RISC involved in gene silencing by miRNA (GO:0035280)	4.51892
46	copper ion import (GO:0015677)	4.51892
47	regulation of protein deubiquitination (GO:0090085)	4.51892
48	regulation of Wnt signaling pathway, planar cell polarity pathway (GO:2000095)	4.51892
49	positive regulation of protein deubiquitination (GO:1903003)	4.51892
50	phosphorylated carbohydrate dephosphorylation (GO:0046838)	4.51892
51	ER overload response (GO:0006983)	4.51892
52	determination of digestive tract left/right asymmetry (GO:0071907)	4.51892
53	membrane invagination (GO:0010324)	4.51892
54	positive regulation of neurological system process (GO:0031646)	4.51892
55	negative regulation of sprouting angiogenesis (GO:1903671)	6.87758
56	positive regulation of vascular endothelial growth factor production (GO:0010575)	6.63273
57	cellular modified amino acid biosynthetic process (GO:0042398)	6.63273
58	positive regulation of mRNA 3'-end processing (GO:0031442)	4.3308
59	neuron projection extension involved in neuron projection guidance (GO:1902284)	4.3308
60	histone H2A-K119 monoubiquitination (GO:0036353)	4.3308
61	late endosome to vacuole transport (GO:0045324)	4.3308
62	phospholipid scrambling (GO:0017121)	4.3308
63	regulation of amyloid precursor protein catabolic process (GO:1902991)	4.3308
64	pyrimidine nucleobase metabolic process (GO:0006206)	4.3308
65	amyloid fibril formation (GO:1990000)	4.3308
66	cardiolipin biosynthetic process (GO:0032049)	4.3308
67	nuclear-transcribed mRNA catabolic process, deadenylation-independent decay (GO:0031086)	4.3308
68	axon extension involved in axon guidance (GO:0048846)	4.3308
69	positive regulation of protein homodimerization activity (GO:0090073)	4.3308
70	negative regulation of retrograde protein transport, ER to cytosol (GO:1904153)	4.3308
71	negative regulation of centriole replication (GO:0046600)	4.3308
72	late endosome to vacuole transport via multivesicular body sorting pathway (GO:0032511)	4.3308
73	inositol phosphate catabolic process (GO:0071545)	4.3308
74	regulation of DNA damage response, signal transduction by p53 class mediator (GO:0043516)	6.5184
75	positive regulation of nitric oxide biosynthetic process (GO:0045429)	6.5184
76	positive regulation of nitric oxide metabolic process (GO:1904407)	6.5184
77	phosphatidylserine metabolic process (GO:0006658)	6.3038
78	regulation of vascular endothelial growth factor production (GO:0010574)	6.3038
79	transcription from RNA polymerase III promoter (GO:0006383)	6.3038
80	protein K11-linked ubiquitination (GO:0070979)	6.20283
81	positive regulation of reactive oxygen species biosynthetic process (GO:1903428)	6.01209
82	positive regulation of ubiquitin-protein transferase activity (GO:0051443)	5.92182
83	regulation of protein export from nucleus (GO:0046825)	5.92182
84	vesicle-mediated transport to the plasma membrane (GO:0098876)	5.92182
85	post-Golgi vesicle-mediated transport (GO:0006892)	7.38503
86	regulation of protein metabolic process (GO:0051246)	7.31636
87	regulation of nitric oxide biosynthetic process (GO:0045428)	5.83465
88	global genome nucleotide-excision repair (GO:0070911)	5.83465
89	tRNA-containing ribonucleoprotein complex export from nucleus (GO:0071431)	5.75039
90	tRNA export from nucleus (GO:0006409)	5.75039
91	regulation of intracellular protein transport (GO:0033157)	5.75039
92	regulation of translational initiation (GO:0006446)	7.1179
93	regulation of JUN kinase activity (GO:0043506)	5.66885
94	cellular macromolecular complex assembly (GO:0034622)	5.66885
95	mRNA-containing ribonucleoprotein complex export from nucleus (GO:0071427)	8.03924
96	tRNA transport (GO:0051031)	5.58989
97	mRNA transport (GO:0051028)	7.83747
98	mRNA export from nucleus (GO:0006406)	7.78843
99	regulation of carbohydrate catabolic process (GO:0043470)	5.43911
100	Golgi to plasma membrane transport (GO:0006893)	5.29699
101	regulation of coenzyme metabolic process (GO:0051196)	5.29699
102	RNA export from nucleus (GO:0006405)	7.15395
103	regulation of ATP metabolic process (GO:1903578)	5.03538
104	negative regulation of DNA metabolic process (GO:0051053)	5.03538
105	activation of cysteine-type endopeptidase activity involved in apoptotic process (GO:0006919)	6.1659
106	RNA transport (GO:0050658)	6.11733
107	mitotic nuclear envelope disassembly (GO:0007077)	4.97417
108	protein modification by small protein conjugation (GO:0032446)	9.95801
109	protein autophosphorylation (GO:0046777)	7.58158
110	cellular response to ionizing radiation (GO:0071479)	4.85624
111	nuclear envelope disassembly (GO:0051081)	4.85624
112	regulation of DNA metabolic process (GO:0051052)	4.85624
113	regulation of generation of precursor metabolites and energy (GO:0043467)	4.85624
114	proteasome-mediated ubiquitin-dependent protein catabolic process (GO:0043161)	8.58697
115	proteasomal protein catabolic process (GO:0010498)	7.93563
116	cellular macromolecule catabolic process (GO:0044265)	4.74389
117	protein autoubiquitination (GO:0051865)	4.68965
118	positive regulation of response to DNA damage stimulus (GO:2001022)	4.68965
119	nuclear export (GO:0051168)	5.58402
120	intracellular transport of virus (GO:0075733)	4.4359
121	transport of virus (GO:0046794)	4.4359
122	positive regulation of immune response (GO:0050778)	4.4359
123	histone modification (GO:0016570)	5.34692
124	cellular response to interleukin-1 (GO:0071347)	6.01804
125	regulation of gene silencing by RNA (GO:0060966)	4.38833
126	regulation of posttranscriptional gene silencing (GO:0060147)	4.38833
127	regulation of protein ubiquitination (GO:0031396)	5.2347
128	positive regulation of angiogenesis (GO:0045766)	5.16205
129	response to endoplasmic reticulum stress (GO:0034976)	5.05616
130	positive regulation of cysteine-type endopeptidase activity involved in apoptotic process (GO:0043280)	4.95379
131	protein ubiquitination (GO:0016567)	7.63417
132	activation of protein kinase activity (GO:0032147)	5.91204
133	peptidyl-lysine modification (GO:0018205)	4.75884
134	regulation of angiogenesis (GO:0045765)	5.24042
135	protein deubiquitination (GO:0016579)	5.37014
136	ubiquitin-dependent protein catabolic process (GO:0006511)	5.51964
137	transcription, DNA-templated (GO:0006351)	5.2534
138	protein polyubiquitination (GO:0000209)	4.85443
139	regulation of translation (GO:0006417)	4.41054
140	protein phosphorylation (GO:0006468)	5.03479
